# Supplementary material for: The Discovery of Acremochlorins O-R from an Acremonium sp. through Integrated Genomic and Molecular Networking
Source: J Fungi (Basel). 2024 May 20;10(5):365. doi: 10.3390/jof10050365 (PMC11122259; doi:10.3390/jof10050365)
Supplement: Supplementary file 1 [file jof-10-00365-s001.zip]

Archive with 1 entries (1 files):
- jof-2969475-supplementary.pdf
